# Supplementary material for: Exploring the cell–protein–mineral interfaces: Interplay of silica (nano)rods@collagen biocomposites with human dermal fibroblasts
Source: Mater Today Bio. 2019 Apr 8;1:100004. doi: 10.1016/j.mtbio.2019.100004 (PMC7061546; doi:10.1016/j.mtbio.2019.100004)
Supplement: Multimedia component 1 [file mmc1.xml]

<?xml version="1.0" encoding="UTF-8" standalone="no"?><data:data><datasets><author>thibaud.coradin@upmc.fr</author><type>0</type><dataset><value>1</value><reason>Data will be made available on request</reason><comments/></dataset></datasets></data:data>
